# Supplementary material for: Survey of transcripts expressed by the invasive juvenile stage of the liver fluke Fasciola hepatica
Source: BMC Genomics. 2010 Apr 7;11:227. doi: 10.1186/1471-2164-11-227 (PMC2867827; doi:10.1186/1471-2164-11-227)
Supplement: Additional file 8 — Supplementary Data S1 - Alignment of cathepsin B sequences. Nucleotide sequence alignment of cathepsin B sequences. [file 1471-2164-11-227-S8.txt]

>HsCATB|181191_195-1214|Human
------------ATGTGGCAGCTCTGGGCCTCCCTCTGCTGCCTGCTGGTGTTGGCCAAT
GCCCGGAGCAGGCCCTCTTTCCATCCCGTGTCGGATGAGCTGGTCAACTATGTCAAC---
AAACGGAATACCACGTGGCAGGCCGGGCACAACTTCTACAACGTGGACATGAGCTACTTG
AAGAGGCTATGTGGTACCTTC------CTGGGTGGGCCCAAGCCACCCCAGAGAGTTATG
TTTACC---GAGGACCTGAAG------CTGCCTGCAAGCTTCGATGCACGGGAACAATGG
CCACAGTGTCCCACCATCAAAGAGATCAGAGACCAGGGCTCCTGTGGCTCCTGCTGGGCC
TTCGGGGCTGTGGAAGCCATCTCTGACCGCATCTGCATC---CACACCAATGCGCACGTC
AGCGTGGAGGTGTCGGCGGAGGACCTGCTCACCTGCTGTGGCAGCATGTGTGGGGACGGC
TGTAATGGTGGC---TATCCTGCTGAAGCTTGGAACTTCTGGACAAGA---AAAGGCCTG
GTTTCT---GGTGGCCTCTATGAATCCCATGTAGGGTGCAGACCGTACTCCATCCCTCCC
TGTGAGCACCACGTC------AACGGCTCCCGGCCCCCATGCACGGGGGAGGGAGATACC
CCCAAG---TGT---AGCAAGATCTGTGAGCCTGGCTACAGC---CCGACCTACAAACAG
---GACAAGCACTACGGATACAAT---TCCTACAGCGTCTCCAATAGC------GAGAAG
GACATCATGGCCGAGATCTAC---AAAAACGGCCCCGTGGAGGGAGCTTTCTCTGTG---
TATTCGGACTTCCTGCTCTACAAGTCAGGAGTGTACCAACACGTCACCGGAGAG---ATG
ATGGGTGGCCAT---GCCATCCGCATCCTGGGCTGGGGAGTGGAGAATGGCACACCCTAC
TGGCTGGTTGCCAACTCCTGGAACACTGACTGGGGTGACAATGGCTTCTTTAAAATACTC
AGAGGACAGGATCACTGCGGAATCGAATCAGAAGTGGTGGCTGGAATTCCACGCACCGAT
CAGTACTGGGAAAAGATCTAA---
>FhCBX_ch|__Z22768|ad_P|cathB-l
------------------------------------------------------------
------------------------------------------------------------
------------------------------------------------------------
------------------------------------------------------------
------------------------------------------------------------
---------------------------------CAGGGGCAGTGCGGGTGGTGCTGGGCA
TTTGGTGC-GTCGACG--ATGTCCGATCGTATTTGTATT--GCATCTCAGGGCAAACA-C
ACTCCGGTTTTGAGTGCAGAAAATATGGTTGATTGCTGC---ACTTCATGTGGCATGGGT
TGCAATGGTGGTNGGTTTCCCACTAAAGCTTGGGAGTATTGGAAAAAAAA-CAAGGAGTT
GTCACC---GGTGGTTTGTTCGAATCGAACGTTGGATGCCAACCATACTCGTTCCCTCCT
TGCGAACATCACGTG------ATTGGACCGAGA-CCCCATGCAATCAAGATGTGACGACA
CCTGCG---TGC---AAACATACATGTCGACCGGGTTACAAT---ATGACTTATCAGAAG
---GACAAGTGGTACGCCAGAACA---GTGTACAAAGTCCC-GGCCGAT-----GAACAT
CGTATCATGCGTGAACTGCTC---ACAAATGGTCCAATGGAGGTCTCGTTTGAAGTG---
TACGGGGATTTTCCCAGTTACAAGTCGGGGGTATACCAACA-------------------
------------------------------------------------------------
------------------------------------------------------------
------------------------------------------------------------
------------------------
>FHA03061_1
------------------------------------------------------------
-----ATCGATCCCCATGTTCCAACCTCTCTCGGACGAGATGATCTGGTGCATTAATCAT
AAGGCGAATACGACATGGAAAGCCGGGAGGAACGGACGTTTCACTCAGCCCTACGAAGTA
AAGAAAATGCTCGGGACAATACCGGACCCGAATGGATTCCGTCTGCCACTAATGTGC---
GTGCTAGGCAGCGACTCGTATGATCCTTTACCGAAAGAGTTTGACGCAGCGACCAAATGG
CCCCATTGTTCGTCAATTGTCGAGATTCGAGATCAGTCATCGTGTGGTTCCTGTTGGGCA
TTTGGTGCCGTCGAGGCCATGTCCGATCGTATTTGTATT--GCATCTCAGGGCAAACA-C
ACTCCGGTTTTGAGTGCAGAAAATATGGTTGATTGCTGC---ACTTCATGTGGCATGGGT
TGCAATGGTGGT---TTCCCACCTAAAGCTTGGGAGTATTGGTGGAAAAAACAAGGAGTT
GTCACC--CGGTGGTTTGTTCGAATCGAACGTTGGATGCCAACCATACTCGTTCCCTCCT
TGCGAACATCACGTG------ATTGGACCGAGAACCCCACTGGCATCAGATGTGACGACA
CCTGCG---TGC---AAACATACATGTCGAACGGGTTTACAT--ATGGACTTATCAGAAG
---GACAAGTGGTACGCCAGAACA--AGTGTACAAAGTCCCCGGCCGAT-----GAACAT
CGTATCATGCGGTGAAACTGC-TCACAAATGGG---------------------------
------------------------------------------------------------
------------------------------------------------------------
------------------------------------------------------------
------------------------------------------------------------
------------------------
>FHA05763_1
------GTCGGTCTGTCCTCGCTTGTTTTATTTGGCCTGGTTTGGTCCAAAGCTTGGTGT
GAAACACCAACAAAACGTTTCGCTGCTCTATCAGATGAACTAATTGATTACGTGAATAAC
AAGCCCGGTGGAACATGGAAGGCAGCAAAAACCACACGATTCAAATCGATAGACGAGGTG
AAACAACTTCTCGGAGCATTACCCGAGCCAAAACAGTTGAGAAACTCACGTCGCCAAACT
GTGACACATGTAGACAAACAGATCAATCTGCCCGCATCGTTCAACGCATCGACTAACTGG
CCAAACTGTCCGGGGATTAAGCTTATTCGTGATCAGTCCAATTGTGGCTCATGTTGGGCA
TTCGGTGCCGTTTCTGCAATGAGTGACCGACTTTGTATA---CATTCACATGGTGCGATA
CAGGTGGAACTAAGCGCTGTGGATCTACTCTCTTGTTGT---CATGACTGCGGTTTCGGT
TGTGAAGGAGGT---TGGGTCGGTCCGACTTGGGACTATTGGGTGCAT---TCTGGACTT
GTAACT---GGTGGTTCAAAAGAAGATCACAGCGGATGTCGTCCCTATCCATTCCCACAC
TGTGAACATCACACG---AACGGAAGTTACGGTCCATGTCCCTCAAAACGTTTCAGCACA
CCGAAA---TGT---GTACAAGAATGTGTTCCGGATTATGCT---AAAATGTACTATGAG
---GATAAATTTTTCGCAAAGACT---TCATAC-ATTTACTACACATG------GAGAAA
-CGATCATGAAGGAGATCATG---ATAAACGGACCAGTCGA-GCGTCGATCA-TGTG---
TACGAAGAC-TGCCCA-TTATCGATCGGGTGGTTATAGCA--CACGACGGAGC----ACT
GCTGGGGGC-AT---GCTATTCCGGGGCCCCGTTGGGGAACGAAAAATGGTAAAAATTTT
GC-TTG-GGGCC-ATTCA-GGAATGAC-ACTGGGGCGATTAC-GATACTCCCCC-TTTTT
CCTGG-AAAAATGAATCGGGAATC-AATCGGGGGGTTCG-CTGGCTTTCCTTTAAA-TAA
------------------------
>FHA05335_1
-ACGAGGTCGGTCTGTCCTCGCTTGTTTTATTTGGCCTGGTTTGGTCCAAAGCTTGGTGT
GAAACACCAACAAAACGTTTCGCTGCTCTATCAGATGAACTAATTGATTACGTGAATAAC
AAGCCCGGTGGAACATGGAAGGCAGCAAAAACCACACGATTCAAATCGATAGACGAGGTG
AAACAACTTCTCGGAGCATTACCCGAGCCAAAACAGTTGAGAAACTCACGTCGCCAAACT
GTGACACATGTAGACAAACAGATCAATCTGCCCGCATCGTTCAACGCATCGACTAACTGG
CCAAACTGTCCGGGGATTAAGCTTATTCGTGATCAGTCCAATTGTGGCTCATGTTGGGCA
TTCGGTGCCGTTTCTGCAATGAGTGACCGACTTTGTATA---CATTCACATGGTGCGATA
CAGGTGGAACTAAGCGCTGTGGATCTACTCTCTTGTTGT---CATGACTGCGGTTTCGGT
TGTGAAGGAGGT---TGGGTCGGTCCGACTTGGGACTATTGGGTGCAT---TCTGGACTT
GTAACT---GGTGGTCAAAGAGAA-----CCGAGGCTCTCAG-ATCAGATGTCTATCACA
G--------------------------CAGGGGC--TGTCCCTCAAC-CTTTTCAACACA
CCGAAA--ATGTGGTTCCACGAAATGTGTTCCAGATTATGCT--ATGGATGTACTATTAT
--GCAAAAGACTTTCTCCAATACT---TCCTACCATGTTACTAAACCTTTTA--GAGGGG
--AATCTTGAAAGAGGGTCCG--TTCAAACGGCCCA-TCTAGGCGCCGAAAAATGTG--G
CACTAAACATGGCGCGGTATTAAACCAGGGGGTGTTAAAAACCTTGGGGGGGAACCCTTT
GTTGGGGGCCGT---GGCAAACCGG--GGAGGCGGGGAGAAAAAGAAAGGGGAAAAATTT
GTGTTGCGGGCC-ATACAGGGAA-ACCCCGCGGGGAAAAGAGA---ACTTCCCC-TTTTG
GGGGGGAAAAATAATCGGT--TCAAAGCGGGG---TCCCCCGGGCTGCCCCTATATTTGC
CCGTAAGGCGAACCCTTATT----
>FHA06116_1
------------------------------------------------------------
------------------------------------------------------------
------------------------------------------------------------
------------------------------------------------------------
------------------------------------------------------------
------------------------------------------------------------
------------------------------------------------------------
--------------CGGCACGAGGCTACTCTCTTGTTGT---CATGACTGCGGTTTCGGT
TGTGAAGGAGGT---TGGGTCGGTCCGACTTGGGACTATTGGGTGCAT---TCTGGACTT
GTAACT---GGTGGTTCAAAAGAAGATCACAGCGGATGTCGTCCCTATCCATTCCCACAC
TGTGAACATCACACG---AACGGAAGTTACGGTCCATGTCCCTCAAAACGTTTCAGCACA
CCGAAA---TGT---GTACAAGAATGTGTTCCGGATTATGCT---AAAATGTACTATGAG
---GATAAGTTTTTCGCAAAGACT---TCATACAATTTACTACCCAAT------GAAGAA
ACGATCATGAAGGAGATCATG---ATAAACGGACCAGTCGAAGCGTCGATCAATGTG---
TACGAAGACTTGCCCAATTATCGATCGGGTGTTTATAAGCACACGACCGGAGCA---CTG
CTTGGTGGTCAT---GCTATTCGTGTGCTCGGTTGGGGAACGGAGAATGGTGAGAAGTTT
TGGCTTGTGGCCAATTCACGGAATGCCCACTGGGGCGATTACGGATCCTTCCGCATTTTG
CGTGGGACAAATGAATGCGGTATCGAGTCGGGGGTTTCTGCTGGCTTGCCCTTAGTATAA
------------------------
>FHA06392_1
------------------------------------------------------------
------------------------------------------------------------
------------------------------------------------------------
------------------------------------------------------------
------------------------------------------------------------
------------------------------------------------------------
-------------------------------------------------------A-ATG
AAACCACGCTTGAGCGCAAGAGATCTTGTCAGTTGTTGC---GGTCCTCGTGGCGACGGA
TGCAACATTGGC---AATGCGCCAGATGCTTGGGATTATTGGAAAAGC---AATGGCATT
GTGACT---GGTGGTTCATTTGAGGAGCCCACTGGATGCGTACCCTATCCGTTCCCCAAA
TGTGATCATTATATACCTTCGACAGGATTGAAACCTTGCCCGAAGAAAGCTTATCCAACA
CCCAGT---TGT---CAAAGGAAATGTCAAGTGGGGTATAAT---AAAACGTATGATGAA
---GATAAATTTTACGGAGCATCA---TCATATAATGTGCACAAAGAT------GAGAAG
GATATCATGTACGAAATTATG---AAAAACGGTCCAGTGGAAGCGACGTTTCTATTA---
TTTGTAGACTTCATGTATTACAAAAGTGGAATCTATCACACCGTGACCGGAGGG---TAC
TTGGGTCGGCAT---ATGGTTCGTATTCTCGGTTGGGGTGTTGAGAATGGCGTGAAATAT
TGGTTGGCCGCCAATTCATTTAATGAGCAGTGGGGTGA----------------------
------------------------------------------------------------
------------------------
>FHA01321_1
------------------------------------------------------------
------------------------------------------------------------
------------------------------------------------------------
------------------------------------------------------------
------------------------------------------------------------
------------------------------------------------------------
------------------------------------------------------------
------------------------------------------------------------
------------------------------------------------------------
--------------------------------TGGATGCGTACCCTATCCGTTCCCCAAA
TGTGATCATTATATACCTTCGACAGGATTGAAACCTTGCCCGAAGAAAGCTTATCCAACA
CCCAGT---TGT---CAAAGGAAATGTCAAGTGGGGTATAAT---AAAACGTATGATGAA
---GATAAATTTTATGGAGCATCA---TCATATAATGTGCACAAAGAT------GAGAAG
GATATCATGTACGAAATTATG---AAAAACGGTCCAGTGGAAGCGACGTTTCTATTA---
TTTGTAGACTTCATGTATTACAAAAGTGGAATCTATCACACCGTGACCGGAGGG---TAC
TTGGGTCGGCAT---ATGGTTCGTATTCTCGGTTGGGGTGTTGAGAATGGCGTGAAATAT
TGGTTGGCCGCCAATTCATTTAATGAGCAGTGGGGTGAGAATGGATACTTTCGAATTCAA
CGCGGAAATAACGAATGTGGCACCGAACCGGAGGTAATACCGGGTATGCCACGAATATGA
------------------------
>FHA05100_1
------------------------------------------------------------
------------------------------------------------------------
------------------------------------------------------------
------------------------------------------------------------
------------------------------------------------------------
------------------------------------------------------------
------------------------------------------------------------
------------------------------------------------------------
------------------------------------------------------------
------------------------------------------------------------
------------------------------------------------------------
------------------------------------------------------GAAAGT
---AAGTCATTTTACGCAATATCA---TCATATAATGTGTACGGAGGC------GAGAAG
AACATCATGTACGAAATTATG---AAAAACGGTCCAGTTGAAGCGTCTTTCGATGTG---
TTCGCGGACTTCTTCGTTTACAAAAGTGGAATATATCGTCACGAGACCGGCGAT---TTC
TTGGGTAGACAT---GCAATTCGCCTTCTCGGTTGGGGTGTTGAGGATGGCGAGAAATAT
TGGCTGATAGCCAATTCGTGGAATGAGGAATGGGGTGAAAACGGGTACTTCCGAATTCGA
CGCGGAACTGACGAATGTAGCATTGAATCGAGGATAACGACGGGTATGCCACGTTTATGA
------------------------
>FHC00092_B
------------------------------------------------------------
------------------------------------------------------------
------------------------------------------------------------
------------------------------------------------------------
------------------------------------------------------------
------------------------------------------------------------
------------------------------------------------------------
------------------------------------------------------------
------------------------------------------------------------
------------------------------------------------------------
----------------------------------CTTGTCCGGCAGATCTCTATCCGACG
CCCCAA---TGC---AGCAAGTATTGTCGTAGTGGATACGTG---AAAACATATGAAAAA
---GACAAATTTTACGGAAACTCG---TCGTACAATGTGAACGCATCC------GAGAGT
GATATCATGATGGAGATCATG---AAAAACGGTCCGGTGGAGGCTACTTATCATGTG---
TATGATGATTTCATCTCTTACAAAAGTGGAATCTACCACCATGTGATTGGTGAA---TAT
TATGGCATGCAC---GCTGTTCGCGTTCTCGGATGGGGTGTTGAGAATGGCGTGAAATAC
TGGTTGGCTGCTAATTCGTGGAATGAAATATGGGGTGAATACGGATTCTCCCGAATTCGA
CGCGGAAACAATGAATGTGGCATTGAGTCCATGGTTAACGCTGGTATGCCACGTAGTTGA
------------------------
>FHA00095_1
--CACAGTCGGTCTGTCCTCGCTTGTTTTATTTGGCCTGGTTTGGTCCAAAGCTTGGTGT
GAAACACCAACAAAACGTTTCGCTGCTCTATCAGATGAACTAATTGATTACGTGAATAAC
AAGCCCGGTGGAACATGGAAGGCAGCAAAAACCACACGATTCAAATCGATAGACGAGGTG
AAACAACTTCTCGGAGCATTACCCGAGCCAAAACAGTTGAGAAACTCACGTCGCCAAACT
GTGACACATGTAGACAAACAGATCAATCTGCCCGCATCGTTCAACGCATCGACTAACTGG
CCAAACTGTCCGGGGATTAAGCTTATTCGTGATCAGTCCAATTGTGGCTCATGTTGGGCA
TTCGGTGCCGTTTCTGCAATGAGTGACCGACTTTGTATA---CATTCACATGGTGCGATA
CAGGTGGAACTAAGCGCTGTGGATCTACTCTCTTGTTGT---CATGACTGCGGTTTCGGT
TGTGAAGGAGGT---TGGGTCGGTCCGACTTGGGACTATTGGGTGCAT---TCTGGACTT
GTAACC---GGTGGTTCAAAAGAAGATCACAGCGGATGTCGTCCCTATCCATTCCCACAC
TGTGAACATCACACG---AACGGAAGTTACGGTCCATGTCCCTCAAAACGTTTCAGCACA
CCGAAA---TGT---GTACAAGAATGTGTTCCGGATTATGCT---AAAATGTACTATGAG
---GATAAGTTTTTCGCAAAGACT---TCATACAATTTACTACACAAT------GAAGAA
ACGATCATGAAGGAGATCATG---ATAAACGGACCAGTCGAAGCGTCGATCAATGTG---
TACGAAGACTTGCCCAATTATCGATCGGGTGTTTATAAGCACACGACCGGAGCA---CTG
CTTGGTGGTCAT---GCTATTCGTGTGGTCGGTTGGGGAACGGAGAATGGTGAGAAGTTT
TGGCTTGTGGCCAATTCATGGAATGACCACTGGGGCGATTACGGATACTTCCGCATTTTG
CGTGGGACAAATGAATGCGGTATCGAGTCGGGTGTCTCTGCTGGCTTGCCCTTAGTATAA
------------------------
>FHA00053_2
------------GTGAACTGGCTATTAGCATTCGCAGTCATCGTCGTTGTGCAGGCAACA
CCAAGCCTCAAAACACGGTTTGACGCATTCTCTGACCAACTCATTCACTATGTGAATGAA
GAATCCGGTGCAAGCTGGAAAGCAGCCTGGTCCGCACGATTCGATGGTGTTGAACACTTC
AAACAACACTTAGGAGCTCTGGCTGAAACACCCGAACAACGGAAATCTCGACGACCAACC
TTGAGACATCATGTATCGGACAGTGATCTACCGGAGTCTTTCGATGCTCGGGTACAATGG
CCTGATTGCCCTTCGATTTCAGAGATCCGTGACCAATCCAAATGTGGTTCTTGTTGGGCC
TTCGGTGCTGTTGGGGCAATGAGCGATCGCGTGTGTATT---CATTCCAAAGGTCAGATG
AAACCACATTTGAGCGCAGGAGATCTTCTCAGTTGTTGT---GACACTTGTGGCTTCGGA
TGCGAGGGTGGC---TATCCATCAGCAGCTTGGGATTATTGGAAGAGC---AATGGCATT
GTGACT---GGTGGTTCACTGGAAGAGCACACCGGATGCGCGCCCTACCCGTTCCCCAAA
TGTGCTCATCAAGGATCCTCTGGAAGATTGAAACCTTGTCCGAAACAATTATACCCAACA
CCCATT---TGT---GAAAGGAAATGCCAAGTAGGATACAAT---AAAACGTACGAAGAA
---GATACATTTTATGCAATATCA---TCATATAATGTGTACGAAGGC------GAGAAA
GAGATCATGTATGAAATCATG---AAAAACGGTCCAGTCGAAGCGACTTTCGATGTG---
TATGCGGACTTCTCCGTTTACAAAAGTGGAATCTATCACCACGTGACCGGCGAA---TAC
TTGGGTGGACAT---GCAATTCGTATTCTCGGTTGGGGTGTTGAGAATGGCGTGAAATAT
TGGTTGATCGCCAATTCGTGGAATGAGGAATGGGGTGAGAACGGGTACTTCCGAATTCGA
CGCGGAACTGACGAATGTGGCATTGAATCGGAAGTAACGACGGGTATGCCACGTATATAA
------------------------
>FHA06571_1
--------------------GCTAATAGCATTCGCAGTCATCGTCGTTGTGCAGGCAACA
CCAAGCCTCAAAACACGATTTGACGCATTCTCTGACCAACTTATTCACTATGTGAATGAA
AAATCAGGTGCAAGTTGGAGAGCAGCCCGGTCCACACGATTCAACAGTGTTGAACACATG
AAACAACACTTAGGAGCCTTGGTCGAAACACCCGAACAACGGAAATCTCGACGACCAACC
GTGAGATATCAAGTATCAGATAGAGATCTACCGGAGTCTTTTGATGCTCGCAAACAATGG
CCCAATTGTTCTTCGATTTCGGAGATCCGTGATCAATCAGGTTGTGCTGCTTCGTGGGCT
TTCGGTGCAGTTGGGACAATGAGCGATCGGATATGCATT---CATTCTAATGGTCAGATG
AAACCACGCTTGAGCGCAAGAGATCTTGTCAGTTGTTGC---GGTCCTCGTGGCGACGGA
TGCAACATTGGC---AATGCGCCAGATGCTTGGGATTATTGGAAAAGC---AATGGCATT
GTGACT---GGTGGTTCATTTGAGGAGCCCACTGGATGCGTACCCTATCCGTTCCCCAAA
TGTGATCATTATATACCTTCGACAGGATTGAAACCTTGCCC-GAAGAA------------
------------------------------------------------------------
------------------------------------------------------------
------------------------------------------------------------
------------------------------------------------------------
------------------------------------------------------------
------------------------------------------------------------
------------------------------------------------------------
------------------------
>FHA00053_1
-------------GTTCTCGGCTAATAGCATTCGCAGTCATCGTCGTTGTGCAGGCAACA
CCCAGCCTCAAAACACGATTTGACGCATTCTCTGACCAACTTATTCACTATGTGAATGAA
AAATCAGGTACAAGTTGGAGAGCAGCCCGATCCACACGATTCAACAGTGTTGAACACATG
AAACAACACTTGGGAGCCCTGGTTGAGACACCTGAACAACGGAAATCTCGACGACCAACC
GTGAGATATCAAGTATCAGATAGAGATCTACCGGAGTCTTTTGATGCTCGCAAACAATGG
CCCAATTGTCCTTCGATTTCGGAGATCCGTGATCAATCAGGTTGTGGTTCTTGTTGGGCT
TTCGGTGCTGTTGGAGCAATGAGTGATCGTGTGTGTATT---CATTCTAAAGGTCAGATG
AAACCACATTTGAGCGCAAGAGATCTTCTCAGTTGTTGC---GAATTTTGTGGTCGCGGG
TGTAGGGGTGGT---TCTCCAGCCTTAGCTTGGGATTATTGGAAAAGC---AGTGGCATT
GTGACC---GGTGGTTCATTGGAAGAGCCCACCGGATGCGCACCCTATCCTTTCCCCAAA
TGTGCCCATCATGGATCCTCTGGAGGATATAAACCTTGCCCAGAAGAATATTATCCAACA
CCAACT---TGT---CACTGGAAATGTCAAGTAGGATATAAT---AAAACGTATGATGA-
------------------------------------------------------------
------------------------------------------------------------
------------------------------------------------------------
------------------------------------------------------------
------------------------------------------------------------
------------------------------------------------------------
------------------------
>FhCBX_ch|__Z22770|ad_P|cathB-l
------------------------------------------------------------
------------------------------------------------------------
------------------------------------------------------------
------------------------------------------------------------
------------------------------------------------------------
---------------------------------CAAGGGCAGTGTGGGACGTGCTGGGCT
TTCGGTGCTGTTGGAGCAATGAGTGATCGTGTGTGTATT---CATTCCAAAGGTCAGATG
AAACCACATTTGAGCGCAAGAGATCTTCTCAGTTGTTGC---GAATTTTGTGGTCGCGGG
TGCAGGGGTGGT---TCTCCAGCCTTAGCTTGGGATTATTGGAAAAGC---AGTGGCATT
GTGACC---GGTGGGTCATTGGAAGAGCCCACCGGATGCGCACCCTATCCTTTCCCCAAA
TGTGCCCATCATGGATCCTCTGGAGGATATAAACCTTGCCCAGAAGAATATTATCCAGCA
------------------------------------------------------------
------------------------------------------------------------
------------------------------------------------------------
------------------------------------------------------------
------------------------------------------------------------
------------------------------------------------------------
------------------------------------------------------------
------------------------
>FgCB1_th|AY227673|ad_C|cat-B1
------------ATGAGTTGGTTGCTCATATTTGCTACCATCGTCGTTGTTCAAGCAGCA
CCAAACCACAAACCGCAATTCGAACCGTTCTCCGATGAATTGATTCGTTATGTAAATGAA
GAGTCCGGTGCAAGTTGGAAAGCTGCCCGATCCACACGATTCAACAATATCGAACAATTC
AAAAAACACTTGGGAGCATTGGAGGAAACACCTGAAGAGCGGAACACTCGACGACCAACC
GTGAGGTATTCTGTATCAGAGAACGACCTACCCGAATCTTTTGATGCTCGAGAGAAATGG
CCAAATTGTTCATCGATTTCTGAGATTCCTGACCAGTCCAGTTGTAGTTCGTGTTGGGCA
GTCGGCACTGCATCGGCAATGACCGACCGTATATGCATT---CATTCCAATGGAGAAAAG
AAACCTCGTTTGAGTGCAGTAGATCTTGTCAGTTGTTGT---CCGTATTGTGGGTATGGT
TGCGAAGGTGGC---TATCCATCAATGGCTTGGGATTACTGGTGGAGA---CATGGTATT
GTGAGC---GGCGGTACTTTGGAAAATCCGACAGGTTGTTTACCCTACCCGTTCCCCAAA
TGTTCACACCTTGAGGAAACCCCAGGATTGGCTCCGTGTCCGAGAGAACTCTATGCGACG
CCTAAA---TGT---GAAAAACAATGCCAAGCCGGATATAGC---AAAACGTCCGAAGAA
---GATAAAATAAAAGGAAAATCT---TCTTATAACGTGGGTGACCGA------GAAACC
GATATCATGATGGAGATCATA---ACAAACGGTCCTGTCAGTACGATTTACTATATA---
TTCGAAGACTTCACTGTCTACAAAAGTGGAATTTATCAATACACATCTGGCTCC---CTT
ATGGGTGGTCAT---------GGTATAATCGGTTGGGGTGTTGAGAACGGTGTGAAATAC
TGGTTGGCTGCCAATTCGTGGAACGAGGGGTGGGGTGAGAACGGATACTTCAGAATCCGA
CGCGGAACCAACGAATGCGGCATTGAATCCAGGATTAATGCGGGATTGCCTTGA------
------------------------
>FhCB3_uy|DQ534445|nj_P|CB3
------------------------------------------------------------
---------------------GAGCCATTTTCAGACGAACTGATTCATTATATCAATGAA
GAGTCCGGTGCAAGTTGGAAAGCCGCCCCATCCACTCGATTCAACAATATCGATCAAGTC
AAACAAAACTTGGGTGTACTGGAGGAAACACCTGAAGATCGGAACACTCAACGACAAACC
GTGAGGTATTCCGTATCAGAGAACGACCTACCCGAATCTTTCGATGCTCGACAGAAATGG
CCAAATTGTCCTTCGATTTCCGAGATTCGTGACCAATCCAGTTGTAGTTCGTGTTGGGCT
GTCAGCTCTGCTTCGGCAATAACCGACCGTATATGCATT---CATTCTAATGGACAAAAG
AAACCTCGTTTGAGCGCAATAGATATTGTCAGTTGTTGT---GCGTATTGTGGGTATGGT
TGCAACGGTGGC---ATTCCAGCAATGTCTTGGGATTACTGGACGAGA---GAGGGTGTT
GTGACC---GGTGGTACTCTGGAAAACCCGACAGGCTGTTTACCCTACCCGTTCCCCAAA
TGTTCACATGGTGTGGTAACCCCAGGATTGCCTCCGTGTCCAAGAGATATCTATCCGACA
CCTAAA---TGT---GAGAAGAAATGTCATGCTGGATATAAC---AAAACGTACGAACAA
---GATAAAGTGAAAGGAAAATCA---TCTTATAACGTGGGTGAACAA------GAAACC
GATATTATGATGGAGATTATG---AAAAACGGTCCTGTCGATGGGATTTTCTATATG---
TTCGAGGATTTCCTTGTTTACAAAAGTGGAATTTATCACTACACAACTGGCCGC---CTT
GTGGGTGGTCAT---GCAATTCGCGTTATCGGTTGGGGTGTTGAGAATGGTGTTAATTAT
TGG---------------------------------------------------------
------------------------------------------------------------
------------------------
>FHC00855_B
------------------------------------------------------------
------------------------------------------------------------
------------------------------------------------------------
------------------------------------------------CAACGACAAACC
GTGAGGTATTCCGTATCAGAGAACGACCTACCCGAATCTTTCGATGCTCGACAGAAATGG
GCAAATTGTCCTTCGGTTTCCGAGATTCGTGACCAATCCAGTTGTAGTTCGTGTTGGGCT
GTCAGCTCTGCTTCGGCAATATCCGACCGTATATGCATT---CATTCTAATGGACAAAAG
AAACC-------------------------------------------------------
------------------------------------------------------------
------------------------------------------------------------
---------------------CCAGGATTGCCTCCGTGTCCAAGAGATATCTATCCGACA
CCTAAA---TGT---GAGAAGAAATGTCATGCTGGATATAAC---AAAACGTACGAACAA
---GATAAAATAAAAGGAAAATCG---TCTTATAACGTGGGTGAACAA------GAAACC
GATATTATGATGGAGATTATG---AAAAACGGTCCTGTCGATGGGATTTTCTATATG---
TTCGAGGATTTCCTTGTTTACAAAAGTGGAATTTATCACTACACAACTGGCCGC---CTT
GTGGGTGGTCAT---GCAATTCGCGTTATCGGTTGGGGTGTTGAGAACGGTGTGAAATAC
TGGTTGATTGCCAATTCATGGAATGAGGGATGGG--------------------------
------------------------------------------------------------
------------------------
>FHC00049_B3
------------ATGAGTTGGTTGCTCATATTTGCTGCCATCGTCGTTGCTCAAGCAAAG
CCAAACTACAAACGGCAATTCGAACCGTTCTCCGATGAATTGATTCATTATATCAATGAA
GAGTCCGGTGCAAGTTGGAAAGCCGCCCCATCCACTCGATTCAACAATATCGATCAAGTC
AAACAAAACTTGGGTGTACTGGAGGAAACACCTGAAGATCGGAACACTCAACGACAAACC
GTGAGGTATTCCGTATCAGAGAACGACCTACCCGAATCTTTCGATGCTCGACAGAAATGG
GCAAATTGTCCTTCGATTTCCGAGATTCGTGACCAATCCAGTTGTAGTTCGTGTTGGGCT
GTCAGCTCTGCTTCGGCAATAACCGACCGTATATGCATT---CATTCTAATGGACAAAAG
AAACCTCGTTTGAGCGCAATAGATATTGTCAGTTGTTGT---GCGTATTGTGGGTATGGT
TGCAACGGTGGC---ATTCCAGCAATGTCTTGGGATTACTGGACGAGA---GAGGGTGTT
GTGACC---GGTGGTACTCTGGAAAACCCGACAGGCTGTTTACCCTACCCGTTCCCCAAA
TGTTCACATGGTGTGGTAACCCCAGGATTGCCTCCGTGTCCAAGAGATATCTATCCGACA
CCTAAA---TGT---GAGAAGAAATGTCATGCTGGATATAAC---AAAACGTACGAACAA
---GATAAAATAAAAGGAAAATCG---TCTTATAACGTGGGTGAACAA------GAAACC
GATATTATGATGGAGATTATG---AAAAACGGTCCTGTCGATGGGATTTTCTATATG---
TTCGAGGATTTCCTTGTTTACAAAAGTGGAATTTATCACTACACAACTGGCCGC---CTT
GTGGGTGGTCAT---GCAATTCGCGTTATCGGTTGGGGTGTTGAGAACGGTGTGAAATAC
TGGTTGATTGCCAATTCATGGAATGAGGGATGGGGTGAAAAGGGATACTTCAGAATGCGA
CGTGGAAATAACGAATGTGGCATTGAAGCCAGGATTAATGCCGGATTACCTTAA------
------------------------
>FhCB3_pl|EU090822|nj_C|cat-B3
------------ATGAGTTGGTTGCTCATATTTGCTGCCATCGTCGTTGCTCAAGCAAAG
CCAAACTACAAACGGCAATTCGAACCGTTCTCCGATGAATTGATTCATTATATCAATGAA
GAGTCCGGTGCAAGTTGGAAAGCCGCCCCATCCACTCGATTCAACAATATCGATCAAGTC
AAACAAAACTTGGGTGTACTGGAGGAAACACCTGAAGATCGGAACACTCAACGACAAACC
GTGAGGTATTCCGTATCAGAGAACGACCTACCCGAATCTTTCGATGCTCGACAGAAATGG
GCAAATTGTCCTTCGATTTCCGAGATTCGTGACCAATCCAGTTGTAGTTCGTGTTGGGCT
GTCAGCTCTGCTTCGGCAATAACCGACCGTATATGCATT---CATTCTAATGGACAAAAG
AAACCTCGTTTGAGCGCAATAGATATTGTCAGTTGTTGT---GCGTATTGTGGGTATGGT
TGCAACGGTGGC---ATTCCAGCAATGTCTTGGGATTACTGGACGAGA---GAGGGTGTT
GTGACC---GGTGGTACTCTGGAAAACCCGACAGGCTGTTTACCCTACCCGTTCCCCAAA
TGTTCACATGGTGTGGTAACCCCAGGATTGCCTCCGTGTCCAAGAGATATCTATCCGACA
CCTAAA---TGT---GAGAAGAAATGTCATGCTGGATATAAC---AAAACGTACGAACAA
---GATAAAGTGAAAGGAAAATCA---TCTTATAACGTGGGTGGACAA------GAAACC
GATATTATGATGGAGATTATG---AAAAACGGTCCTGTCGATGGGATTTTCTATATG---
TTTGAGGATTTCCTTGTTTACAAAAGTGGAATTTATCACTACACAACTGGCCGC---CTT
GTGGGTGGTCAT---GCAATTCGCGTTATCGGTTGGGGTGTTGAGAACGGTGTGAAATAC
TGGTTGATTGCCAATTCATGGAATGAGGGATGGGGTGAAAAGGGATACTTCAGAATGCGA
CGTGGAAATAACGAATGTGGCATTGAAGCCAGGATTAATGCCGGATTACCTTAA------
------------------------
>FgCB3_th|AY227675|mc_C|cat-B3
------------ATGAGTTGGTTGCTCATATTTGCTGCCATCGTCGTTGCTCAAGCAAAG
CCAAACTACAAACGGCAATTCGAACCGTTCTCCGATGAATTGATTCATTATATCAATGAA
GAGTCCGGTGCAAGTTGGAAAGCCGCCCCATCCACTCGATTCAACAATATCGATCAAGTC
AAACAAAACTTGGGTGTACTGGAGGAAACACCTGAAGATCGGAACACTCAACGACAAACC
GTGAGGTATTCCGTATCAGAGAACGACCTACCCGAATCTTTCGATGCTCGACAGAAATGG
GCAAATTGTCCTTCGATTTCCGAGATTCGTGACCAATCCAGTTGTAGTTCGTGTTGGGCT
GTCAGCTCTGCTTCGGCAATAACCGACCGTATATGCATT---CATTCTAATGGACAAAAG
AAACCTCGTTTGAGCGCAATAGATATTGTCAGTTGTTGT---GCGTATTGTGGGTATGGT
TGCAACGGTGGC---ATTCCAGCAATGTCTTGGGATTACTGGACGAGA---GAGGGTGTT
GTGACC---GGTGGTACTCTGGAAAACCCGACAGGCTGTTTACCCTACCCGTTCCCCAAA
TGTTCACATGGTGTGGTAACCCCAGGATTGCCTCCGTGTCCAAGAGATATCTATCCGACA
CCTAAA---TGT---GAGAAGAAATGTCATGCTGGATATAAC---AAAACGTACGAACAA
---GATAAAGTGAAAGGAAAATCA---TCTTATAACGTGGGTGAACAA------GAAACC
GATTTTATGATGGAGATTATG---AAAAACGGTCCTGTCGATGGGATTTTCTATATG---
TTCGAGGATTTCCTTGTTTACAAAAGTGGAATTTATCACTACACAACTGGCCGC---CTT
GTGGGTGGTCAT---GCAATTCGCGTTATCGGTTGGGGTGTTGAGAACGGTGTGAAATAC
TGGTTGATTGCCAATTCATGGAATGAGGGATGGGGTGAAAAGGGATACTTCAGAATGCGA
CGTGGAAATAACGAATGTGGCATTGAAGCCAGGATTAATGCCGGATTACCTTAA------
------------------------
>FhCBX_fr|AM850058|nj_P|cathB
------------------------------------------------------------
------------------------------------------------------------
------------------------------------------------------------
------------------------------------------------------------
------------------------------------------------------------
------------------------------------------------------------
------------------------------------------------------------
------------------------------------------------------------
------------------------------------------------------------
------------------------------------------------------------
------------------------------------------------------------
--------------------------------------------------GTACGAACAA
---GATAAAGTGAAAGGAAAATCA---TCTTATAACGTGGGTGAACAA------GAAACC
GATATTATGATGGAGATTATG---AAAAACGGTCCTGTCGATGGGATTTTCTATATG---
TTCGAGGATTTCCTTGTTTACAAAAGTGGAATTTATCACTACACAACTGGCCGC---CTT
GTGGGTGGTCAT---GCAATTCGCGTTATCGGTTGGGGTGTTGAGAACGGTGTGAAATAC
TGGTTGATTGCCAATTCATGGAATGAGGGATGGGGTGAAAAGGGATACTTCAGAATGCGA
CGTGGAAATAACGAATGTGGCATTGAAGCCAGGATTAATGCCGGATTACCTTAA------
------------------------
>FhCB1_uy|DQ534443|nj_P|CB1
------------------------------------------------------------
---------------------GAGCCGTTCTCAGACGAACTGATTCACTATATAAATGAA
AAATCCGGTGCAAGTTGGAAAGCCGGCCCATCCTCACGATTCATCAATATTGAACACTTC
AAGCAGCACTTGGGATTACTGGAGGAAACACCTGAAGAAAGGGAAACTCGACGACCAACC
GTAAGATATAACGTATCGGAGAACGACCTACCGGAGTCTTTCGATGCTCGTGAGAAATGG
CCTCTTTGTCGGTCAATAAGACAAATTCCTGATCAGTCCAGTTGTGGTTCGTGTTGGGCA
GTGGCTGGTGTCGGAGCAATGAGCGACCGTGTATGTATT---CATTCTAACGGTATGATG
CAACCAGAACTGAGCGCAATAGATCTTGTCAGTTGCTGT---TCATACTGTGGAAACGGG
TGTCAAGGTGGC---TCTCCACCAGCGGCATGGGATTACTGGTGGAGA---AACGGTATC
GTGACT---GGTGGTACTTTGGAAAATCCGACAGGCTGCTTACCCTACCCGTTCCCCCAA
TGTCGTCATCCTGGATCCAGATCACAATTGAATCCTTGTCCAGGTTATATCTATCCGACG
CCCAGT---TGC---TACCCGTATTGTCAAGCAGGATATGAC---AAGACTTACGAAGAG
---GATAAAGTTTACGGAAAAACA---TCCTACAACGTGGACCGACAT------GAGTAT
ACCATTATGCAAGAAATAATG---AAAAACGGTCCAGTCGAAGCTGGCTTCATTGTG---
TACACGGACTTCGCGGTTTACAAAAGCGGAATATATCATCATGTTTCCGGTAGA---TAT
GCCGGCAAACAT---GCAATTCGCATTATCGGTTGGGGCGTTGAGAATGGTGTTAATTAT
TGG---------------------------------------------------------
------------------------------------------------------------
------------------------
>FHC00054_B2
------------------------------------------------------------
------------------------------------------------------------
------------------------------------------------------------
------------------------------------------------------------
------------------------------------------------------------
------------------------------------------------------------
------------------------------------------------------------
------------------------------------------------------------
---------------------------------------------------------ATC
GTGACT---GGTGGTACTTTGGAAAATCCGACAGGCTGCTTACCCTACCCGTTCCCCCAA
TGTCGTCATCCTGGATCCAGATCACAATTGAATCCTTGTCCAGGTTATATCTATCCGACG
CCCAGT---TGC---TACCCGTATTGTCAAGCAGGATATGAC---AAGACTTACGAAGAG
---GATAAAGTTTACGGAAAAACA---TCCTACAACGTGGACCGACAT------GAGTAT
ACCATTATGCAAGAAATAATG---AAAAACGGTCCAGTCGAAGCTGGCTTCATTGTG---
TACACGGACTTCGCGGTTTACAAAAGCGGAATATATCATCATGTTTCCGGTAGA---TAT
GCCGGCAAACAT---GCAATTCGCATTATCGGTTGGGGCGTTGAGAACGGCGTGAAATAC
TGGTTGATTGCCAACTCATGGAATGTGGGATGGGGTGAGAACGGATACTTCCGAATGCTA
CGTGGAACTGACGAATGTCGTATCGAGAGCATAGTTGTTGCTGGAATGCCACGCCTTCAA
AAAA-CATAACGAACCGTCATTGA
>FhCB2_fr|AJ488928|nj_P|CB2
-----------------------------------------CGTCGTCGTTCAAGCAGCA
CCAAATGAAAAACCGCAATTCGAACCGTTCTCCGACGAACTGATTCACTATATAAATGAA
AAATCCGGTGCAAGTTGGAAAGCCGCCCCATCCTCACGATTCATCAATATTGAACACTTC
AAGCAGCACTTGGGATTACTGGAGGAAACACCTGAAGAAAGGCAAACTCGACGACCAACC
GTAAGGTATAACGTATCGGACAACGACCTACCGGAGTCTTTCGATGCTCGTGAGAAATGG
CCTCTTTGTCGGTCAATAAGACAAATTCCTGATCAGTCCAGTTGTGGTTCGTGTTGGGCA
GTGGCTGGTGTCGGAGCAATGAGCGACCGTGTATGTATT---CATTCTAACGGTATGATG
CAACCAGAACTGAGCGCAATAGATCTTGTCAGTTGCTGT---TCATACTGTGGAAACGGG
TGTCAAGGTGGC---TCTCCACCAGCGGCATGGGATTACTGGTGGAGA---AACGGTATC
GTGACT---GGTGGTACTTTGGAAAATCCGACAGGCTGCTTACCCTACCCGTTCCCCCAA
TGTCGTCATCCTGGATCCAGATCACAATTGAATCCTTGTCCACGTTATACCTATCCGACG
CCCAGT---TGC---TACCCTTATTGTCAAGCAGGATATGAC---AAGACTTACGAAAAG
---GATAAAGTTTACGGAAAAACA---TCCTACAACGTGGACCGACAT------GAGTAT
ACCATTATGGAAGAAATAATG---AAAAACGGTCCAGTCGAAGCTGGCTTCATTGTG---
TACACGGACTTCGCGGTTTACAAAAGCGGAATATACCATCATGTTTCCGGTAGA---TAT
GCCGGCAAACAT---GCAATTCGCATTATCGGTTGGGGCGTTGAGAACGGCGTGAAATAC
TGGTTGACTGCCAACTCATGGAATGTGGGATGGGGTGAGAACGGATACTTCCGAATACTA
CGTGGAACTGACGAATGTCGTATCGAGAGCATAGTTGTTGCTGGAATGCCACGCCTTCAA
AAAAACATTACTAACCATCATTGA
>FhCBX_uk|__U58000|nj_P|catB
------------------------------------------------------------
------------------------------------------------------------
------------------------------------------------------------
------------------------------------------------------------
-----------------------------------------------TCGTTCTCAATGG
CCACAATGCTGGACGATTTCGGAGATTCGGGACCAGGCCAGTTGTGGTTCCTGTTGGGCC
ACGGCGGCAGCCAGTGCAATGAGTGACCGCGTGTGTATT---CATTCTAACGGTCAAATG
AGACCACGTTTGGCCGCAGCAGATCCACTCAGTTGTTGC---ACGTACTGTGGTCAGGGG
TGCAGAGGTGGC---TATCCACCGAAGGCTTGGGATTATTGGATGCGC---GAGGGTATC
GTGACT---GGTGGTACTTGGGAAAATCGAACCGGTTGTCAGCCCTGGATGTTTACCAAG
TGTGATCACGTTGGTGACTCTCGAAAATATAGTCGTTGTCCTCACTACACCTATCCGACA
CCTCCT---TGC---GCAAGAGCTTGCCAAACTGGATATAAT---AAAACGTACGAGCAA
---GATAAGTTTTACGGAAATTCA---TCTTACAACGTGGGGGAACAC------GAGTCT
TATATCATGCAAGAGATCATG---AAAAATGGTCCAGTTGAAGTGACTTTCGCCATA---
TTCCAGGACTTTGGTGTGTACAGAAGTGGAATTTACCATCACGTGGCCGGTAAA---TTC
ATCGGTAGACAT---GCCGTCCGTATGATCGGTTGGGGTGTTGAGAATGGCGTGAATTAC
TGGTTGATGGCCAATTCGTGGAATGAGGAATGGGGTGAGAATGGATACTTCCGAATGGTA
AGAGGAAGAAACGAATGCGGCATCGAATCAGAAGTTGTCGCCGGAATGCCACGTCTTTGA
------------------------
>FhCB2_uy|DQ534444|nj_P|CB2
------------------------------------------------------------
---------------------GAGCCATTCTCAGACGAACTGATTCGATTTGTGAACGAG
GAATCTGGTGCCAGTTGGAAAGCTGCACGGTCCACTCGATTCAGCAATGTTGACCACTTC
AAACTGGACTTGGGAGCTCTGTCTGAAACACCAGAAGAAAGAAATGCCCTGCGACCAACC
ATAAAACATGACATATCGAAAAACGATCTGCCAGAGTCTTTTGATGCTCGTTCTCAATGG
CCACAATGCTGGACGATTTCGGAGATTCGGGACCAGGCCAGTTGTGGTTCCTGTTGGGCC
ACGGCGGCAGCCAGTGCAATGAGTGACCGTGTGTGTATT---CATTCTAACGGTCAAATG
AGACCACGTTTGGCCGCAGCAGATCCACTCAGTTGTTGC---ACGTACTGTGGTCAGGGG
TGCAGAGGTGGC---TATCCACCGAAGGCTTGGGATTATTGGATGCGC---GAGGGTATC
GTGACT---GGTGGTACTTGGGAAAATCGAACCGGTTGTCAGCCCTGGATGTTTACCAAG
TGTGATCACGTTGGTGACTCTCGAAAATATAGTCGTTGTCCTCACTACACCTATCCGAAA
CCTCCT---TGC---GCAAGAGCTTGCCAAACTGGATATAAT---AAAACGTACGAGCAA
---GATAAGTTTTACGGAAATTCA---TCTTACAACGTGGGGGAACAC------GAGTCT
TATATCATGCAAGAGATCATG---AAAAATGGTCCAGTTGAAGTGACTTTCGCCATA---
TTCCAGGACTTCGGTGTGTACAGAAGTGGAATTTACCATCACGTGGCCGGTAAA---TTC
ATCGGTAGACAT---GCCGTCCGTATGATCGGTTGGGGTGTTGAGAATGGTGTTAATTAT
TGG---------------------------------------------------------
------------------------------------------------------------
------------------------
>FgCB2_th|AY227674|nj_C|cat-B2
------------ATGAACTGGTTAATCGTGTTTGCCATTATCGCCGTTGTCCAAGCAAAA
CCAAACCATAAACCGCAATTCGAGGCTTTCTCCGATGAACTGATTCGATTTGTGAACGAG
GAATCTGGTGCCAGTTGGAAAGCTGCACGGTCCACTCGATTCAGCAATGTTGACCACTTT
AAACTGCACTTGGGAGCTCTGTCTGAAACACCAGAAGAAAGAAATGCCCTGCGACCAACC
ATAAAACATGACATATCGAAAAACGATCTGCCAGAGTCTTTTGATGCTCGTTCTCAATGG
CCACAATGCTGGACGATTTCGGAGATTCGGGACCAGGCCAGTTGTGGTTCCTGTTGGGCC
ACGGCGGCAGCCAGTGCAATGAGTGACCGTGTGTGTATT---CATTCTAACGGTCAAATG
AGACCACGTTTGGCCGCAGCAGATCCACTCAGTTGTTGC---ACGTACTGTGGTCAGGGG
TGCAGAGGTGGC---TATCCACCGAAGGCTTGGGATTATTGGATGCGC---GAGGGTATC
GTGACT---GGTGGTACTTGGGAAAATCGAACCGGTTGTCAGCCCTGGATGTTTACCAAG
TGTGATCACGTTGGTGACTCTCGAAAATATAGTCGTTGTCCTCACTACACCTATCCGACA
CCTCCT---TGC---GCAAGAGCTTGCCAAACTGGATATAAT---AAAACGTACGAGCAA
---GATAAGTTTTACGGAAATTCA---TCTTACAACGTGGGGGAACAC------GAGTCT
TATATCATGCAAGAGATCATG---AAAAATGGTCCAGTTGAAGTGACTTTCGCCATA---
TTCCAGGACTTCGGTGTGTACAGAAGTGGAATTTACCATCACGTGGCCGGTAAA---TTC
ATCGGTAGACAT---GCCGTCCGTATGATCGGTTGGGGTGTTGAGAATGGCGTGAATTAC
TGGTTGATGGCCAATTCGTGGAATGAGGAATGGGGTGAGAATGGATACTTCCGAATGGTA
AGAGGAAGAAACGAATGCGGCATCGAATCAGAAGTTGTCGCCGGAATGCCACGTCTTTGA
------------------------
